# Supplementary material for: Raman Spectroscopy Unfolds the Fate and Transformation of SWCNTs after Abrasive Wear of Epoxy Floor Coatings
Source: Nanomaterials (Basel). 2024 Jan 3;14(1):120. doi: 10.3390/nano14010120 (PMC10780583; doi:10.3390/nano14010120)
Supplement: Supplementary file 1 [file nanomaterials-14-00120-s001.zip]

Archive with 1 entries (1 files):
- nanomaterials-2756415-supplementary.pdf
